# Supplementary material for: Real-world effectiveness and predictors of treatment failure for eravacycline in patients with Acinetobacter baumannii or Klebsiella pneumoniae infections: a multicenter retrospective analysis
Source: Front Cell Infect Microbiol. 2026 Mar 4;16:1746200. doi: 10.3389/fcimb.2026.1746200 (PMC12996080; doi:10.3389/fcimb.2026.1746200)
Supplement: Supplementary file 1 [file Table1.xlsx]

## Sheet: TableS1
Table S1. Microbiological and clinical outcomes of patients infected with different strains
		Patients infected with A. baumannii (N=1214)	Patients infected with K. pneumonia (N=582)	Total
Microbiological outcomes at end of treatment
	Eradication	540 (75.63%)	249 (77.09%)	789 (76.08%)
	Persistence	66 (9.24%)	31 (9.6%)	97 (9.35%)
	Relapse with another pathogen	108 (15.13%)	43 (13.31%)	151 (14.56%)
Clinical outcomes at end of treatment
	Clinical resolution	459 (91.8%)	235 (90.73%)	694 (91.44%)
	Clinical failure	41 (8.2%)	24 (9.27%)	65 (8.56%)
Clinical outcomes at day 30
	Infection cure	1009 (83.11%)	492 (84.54%)	1501 (83.57%)
	Relapse	58 (4.78%)	20 (3.44%)	78 (4.34%)
	Attributable mortality	62 (5.11%)	35 (6.01%)	97 (5.4%)
	Unattributable mortality	85 (7%)	35 (6.01%)	120 (6.68%)

## Sheet: TableS2
Table S2. Microbiological and clinical outcomes of patients taken ERV monotherapy or combination therapy
		Concomitant therapy (N=449)	Monotherapy (N=1347)	P
Microbiological outcomes at end of treatment
	Eradication	200 (76.3%)	589 (76%)	0.289
	Persistence	19 (7.3%)	78 (10.1%)
	Relapse with another pathogen	43 (16.4%)	108 (13.9%)
Clinical outcomes at end of treatment
	Clinical resolution	169 (90.4%)	525 (91.8%)	0.655
	Clinical failure	18 (9.6%)	47 (8.2%)
Clinical outcomes at day 30
	Infection cure	376 (83.7%)	1125 (83.5%)	0.953
	Relapse	21 (4.7%)	57 (4.2%)
	Attributable mortality	24 (5.3%)	73 (5.4%)
	Unattributable mortality	28 (6.2%)	92 (6.8%)
P-value was calculated byχ2/Fisher’s exact test.

## Sheet: TableS3
Table S3. Factors associated with treatment failure in univariate and multivariate logistic regression.
	Treatment success (N=843)	Treatment failure (N=118)	OR (univariable)	OR (multivariable)
Age	60.5 ± 17.3	62.0 ± 16.5	1.01 (0.99-1.02 p=.349)
Sex(Male vs Female)	531 (63%)	87 (73.7%)	1.65 (1.07-2.54 p=.024)	1.39 (0.87-2.22 p=.169)
Organism(K. pneumniae vs A. baumannii)	243 (28.8%)	30 (25.4%)	0.84 (0.54-1.31 p=.443)
Non-Susceptible to ERV	31 (3.7%)	7 (5.9%)	1.65 (0.71-3.84 p=.244)
Treatment course	9.2 ± 4.4	9.0 ± 4.7	0.99 (0.95-1.04 p=.706)
Monotherapy	218 (25.9%)	30 (25.4%)	0.98 (0.63-1.52 p=.919)
WBC at the beginning	15.7 ± 18.8	13.0 ± 8.4	0.98 (0.96-1.00 p=.052)	0.95 (0.92-0.98 p<.001)
Neut at the beginning	12.3 ± 11.6	11.2 ± 10.8	0.99 (0.97-1.01 p=.364)
CRP at the beginning	89.2 ± 73.6	105.1 ± 76.3	1.00 (1.00-1.01 p=.029)	1.00 (0.99-1.00 p=.048)
PCT at the beginning	9.1 ± 40.3	15.3 ± 70.5	1.00 (1.00-1.01 p=.186)
WBC 3 days of treatment	10.3 ± 6.9	11.2 ± 7.9	1.02 (0.99-1.04 p=.176)
Neut 3 days of treatment	8.2 ± 6.2	9.8 ± 9.6	1.03 (1.00-1.05 p=.018)	1.04 (1.01-1.07 p=.018)
CRP 3 days of treatment	48.1 ± 50.0	85.7 ± 72.7	1.01 (1.01-1.01 p<.001)	1.01 (1.01-1.01 p<.001)
PCT 3 days of treatment	2.5 ± 9.4	4.6 ± 7.4	1.02 (1.00-1.03 p=.072)	1.00 (0.97-1.02 p=.825)
Lung abscess	24 (2.8%)	4 (3.4%)	1.20 (0.41-3.51 p=.743)
Bloodstream infection	100 (11.9%)	25 (21.2%)	2.00 (1.23-3.26 p=.005)	1.54 (0.85-2.77 p=.150)
Central nervous system infection	3 (0.4%)	1 (0.8%)	2.39 (0.25-23.20 p=.452)
Urinary tract infection	18 (2.1%)	3 (2.5%)	1.20 (0.35-4.12 p=.777)
Pneumonia	759 (90%)	104 (88.1%)	0.82 (0.45-1.50 p=.523)
Intra abdominal infection	105 (12.5%)	17 (14.4%)	1.18 (0.68-2.06 p=.551)
pulmonary disease	233 (27.6%)	37 (31.4%)	1.20 (0.79-1.81 p=.401)
solid tumor	74 (8.8%)	9 (7.6%)	0.86 (0.42-1.76 p=.677)
hematological system diseases	143 (17%)	16 (13.6%)	0.77 (0.44-1.34 p=.352)
cardiovascular disease	251 (29.8%)	50 (42.4%)	1.73 (1.17-2.57 p=.006)	1.26 (0.80-1.98 p=.323)
nervous system disease	158 (18.7%)	19 (16.1%)	0.83 (0.49-1.40 p=.489)
kidney disease	162 (19.2%)	28 (23.7%)	1.31 (0.83-2.07 p=.250)
Diabetes	175 (20.8%)	27 (22.9%)	1.13 (0.71-1.80 p=.596)
AIDS	22 (2.6%)	4 (3.4%)	1.31 (0.44-3.87 p=.626)
Rheumatic disease	13 (1.5%)	4 (3.4%)	2.24 (0.72-6.99 p=.165)
History of splenectomy	22 (2.6%)	0 (0%)	0.00 (0.00-Inf p=.977)
hematodialysis	64 (7.6%)	25 (21.2%)	3.27 (1.97-5.45 p<.001)	1.23 (0.53-2.87 p=.636)
chemotherapy or radiotherapy	132 (15.7%)	12 (10.2%)	0.61 (0.33-1.14 p=.121)
mechanical ventilation	455 (54%)	75 (63.6%)	1.49 (1.00-2.22 p=.051)	0.52 (0.29-0.93 p=.029)
sepsis	220 (26.1%)	54 (45.8%)	2.39 (1.61-3.54 p<.001)	1.49 (0.90-2.46 p=.124)
neutropenia	126 (14.9%)	11 (9.3%)	0.59 (0.31-1.12 p=.105)
recent surgery	284 (33.7%)	42 (35.6%)	1.09 (0.73-1.63 p=.682)
post transplantation	174 (20.6%)	23 (19.5%)	0.93 (0.57-1.51 p=.772)
use of immunosuppressants	255 (30.2%)	28 (23.7%)	0.72 (0.46-1.12 p=.147)
Arterial catheterization	300 (35.6%)	56 (47.5%)	1.63 (1.11-2.41 p=.013)	0.58 (0.34-0.99 p=.048)
Central venous catheterization	460 (54.6%)	92 (78%)	2.95 (1.87-4.65 p<.001)	2.15 (1.18-3.90 p=.012)
Endotracheal intubation	450 (53.4%)	81 (68.6%)	1.91 (1.27-2.89 p=.002)	1.27 (0.72-2.26 p=.409)
Tracheostomy	300 (35.6%)	70 (59.3%)	2.64 (1.78-3.91 p<.001)	2.86 (1.75-4.66 p<.001)
Foley catheter	420 (49.8%)	81 (68.6%)	2.20 (1.46-3.33 p<.001)	1.10 (0.58-2.10 p=.765)
Nasogastric tube	442 (52.4%)	82 (69.5%)	2.07 (1.37-3.13 p<.001)	0.94 (0.49-1.80 p=.852)
Dialysis therapy	97 (11.5%)	37 (31.4%)	3.51 (2.26-5.47 p<.001)	1.56 (0.72-3.38 p=.259)
Other indwelling catheters	111 (13.2%)	23 (19.5%)	1.60 (0.97-2.63 p=.065)	2.49 (1.27-4.86 p=.008)

## Sheet: TableS4
Table S4. Factors associated with treatment failure at day 30 in univariate and multivariate logistic regression.
	Infection cure (N=807)	Treatment failure (N=101)	OR (univariable)	OR (multivariable)
Age	60.1 ± 17.0	64.7 ± 17.2	1.02 (1.00-1.03 p=.011)	1.02 (1.00-1.03 p=.083)
Sex(Male vs Female)	510 (63.2%)	72 (71.3%)	1.45 (0.92-2.28 p=.112)
Treatment course	9.1 ± 4.3	9.1 ± 5.6	1.00 (0.95-1.05 p=.909)
Organism(Kpn vs Aba)	229 (28.4%)	31 (30.7%)	1.12 (0.71-1.75 p=.627)
non-Susceptible to ERV	24 (3%)	9 (8.9%)	3.19 (1.44-7.07 p=.004)	2.73 (0.88-8.45 p=.082)
Combination therapy	212 (26.3%)	22 (21.8%)	0.78 (0.48-1.29 p=.332)
WBC at the beginning	15.2 ± 18.7	17.5 ± 14.8	1.00 (1.00-1.01 p=.280)
Neut at the beginning	11.9 ± 11.3	14.6 ± 13.8	1.01 (1.00-1.03 p=.049)	1.01 (0.98-1.04 p=.549)
CRP at the beginning	86.8 ± 71.8	119.0 ± 83.0	1.01 (1.00-1.01 p<.001)	1.00 (0.99-1.00 p=.057)
PCT at the beginning	8.3 ± 37.6	24.9 ± 88.3	1.00 (1.00-1.01 p=.009)	1.00 (0.99-1.00 p=.521)
WBC 3 days of treatment	10.1 ± 6.7	12.6 ± 9.5	1.04 (1.01-1.06 p=.003)	0.99 (0.95-1.04 p=.775)
Neut 3 days of treatment	8.0 ± 5.9	11.2 ± 11.0	1.05 (1.02-1.07 p<.001)	1.03 (0.98-1.08 p=.264)
CRP 3 days of treatment	46.2 ± 47.6	96.6 ± 78.7	1.01 (1.01-1.02 p<.001)	0.99 (0.98-1.00 p=.049)
PCT 3 days of treatment	2.2 ± 9.1	7.1 ± 10.3	1.04 (1.02-1.07 p<.001)	0.99 (0.95-1.04 p=.825)
WBC at the end of treatment	7.8 ± 4.0	11.0 ± 7.4	1.12 (1.08-1.17 p<.001)	1.06 (0.97-1.15 p=.203)
Neut at the end of treatment	6.0 ± 4.3	9.5 ± 8.0	1.11 (1.07-1.16 p<.001)	0.98 (0.90-1.07 p=.703)
CRP at the end of treatment	22.4 ± 28.5	95.0 ± 83.3	1.03 (1.02-1.03 p<.001)	1.03 (1.02-1.04 p<.001)
PCT at the end of treatment	1.0 ± 6.6	6.8 ± 14.2	1.11 (1.06-1.16 p<.001)	1.02 (0.97-1.08 p=.455)
Lung abscess	25 (3.1%)	2 (2%)	0.63 (0.15-2.71 p=.536)
Bloodstream infection	91 (11.3%)	29 (28.7%)	3.17 (1.95-5.14 p<.001)	2.41 (1.18-4.93 p=.016)
Central nervous system infection	3 (0.4%)	1 (1%)	2.68 (0.28-26.01 p=.395)
Urinary tract infection	16 (2%)	5 (5%)	2.57 (0.92-7.19 p=.071)	1.55 (0.32-7.60 p=.589)
Pneumonia	728 (90.2%)	84 (83.2%)	0.54 (0.30-0.95 p=.032)	0.72 (0.28-1.86 p=.501)
Intra abdominal infection	97 (12%)	21 (20.8%)	1.92 (1.14-3.25 p=.015)	1.85 (0.77-4.45 p=.169)
pulmonary disease	232 (28.7%)	23 (22.8%)	0.73 (0.45-1.19 p=.209)
solid tumor	66 (8.2%)	15 (14.9%)	1.96 (1.07-3.58 p=.029)	1.61 (0.70-3.68 p=.259)
hematological system diseases	133 (16.5%)	19 (18.8%)	1.17 (0.69-2.00 p=.554)
cardiovascular disease	238 (29.5%)	43 (42.6%)	1.77 (1.16-2.70 p=.008)	1.23 (0.67-2.25 p=.510)
nervous system disease	148 (18.3%)	19 (18.8%)	1.03 (0.61-1.75 p=.908)
kidney disease	149 (18.5%)	33 (32.7%)	2.14 (1.36-3.37 p=.001)	1.32 (0.63-2.75 p=.458)
Diabetes	167 (20.7%)	23 (22.8%)	1.13 (0.69-1.85 p=.628)
AIDS	21 (2.6%)	4 (4%)	1.54 (0.52-4.59 p=.435)
Rheumatic disease	13 (1.6%)	2 (2%)	1.23 (0.27-5.55 p=.784)
History of splenectomy	22 (2.7%)	0 (0%)	0.00 (0.00-Inf p=.977)
hematodialysis	60 (7.4%)	22 (21.8%)	3.47 (2.02-5.95 p<.001)	0.71 (0.24-2.08 p=.528)
chemotherapy or radiotherapy	120 (14.9%)	20 (19.8%)	1.41 (0.84-2.39 p=.198)
mechanical ventilation	437 (54.2%)	64 (63.4%)	1.46 (0.95-2.25 p=.080)	0.27 (0.13-0.58 p<.001)
sepsis	198 (24.5%)	60 (59.4%)	4.50 (2.93-6.91 p<.001)	1.94 (1.01-3.69 p=.045)
neutropenia	116 (14.4%)	18 (17.8%)	1.29 (0.75-2.23 p=.358)
recent surgery	281 (34.8%)	29 (28.7%)	0.75 (0.48-1.19 p=.224)
post transplantation	183 (22.7%)	8 (7.9%)	0.29 (0.14-0.62 p=.001)	0.88 (0.29-2.69 p=.819)
use of immunosuppressants	252 (31.2%)	18 (17.8%)	0.48 (0.28-0.81 p=.006)	0.76 (0.32-1.81 p=.538)
Arterial catheterization	295 (36.6%)	54 (53.5%)	1.99 (1.31-3.02 p=.001)	0.97 (0.49-1.91 p=.931)
Central venous catheterization	450 (55.8%)	79 (78.2%)	2.85 (1.74-4.66 p<.001)	2.09 (0.95-4.59 p=.066)
Endotracheal intubation	420 (52%)	77 (76.2%)	2.96 (1.83-4.77 p<.001)	2.65 (1.21-5.81 p=.015)
Tracheostomy	295 (36.6%)	57 (56.4%)	2.25 (1.48-3.42 p<.001)	1.46 (0.80-2.69 p=.220)
Foley catheter	410 (50.8%)	69 (68.3%)	2.09 (1.34-3.25 p=.001)	0.65 (0.30-1.43 p=.286)
Nasogastric tube	430 (53.3%)	72 (71.3%)	2.18 (1.38-3.42 p<.001)	1.17 (0.52-2.60 p=.704)
Dialysis therapy	82 (10.2%)	40 (39.6%)	5.80 (3.66-9.18 p<.001)	2.29 (0.92-5.73 p=.076)
Other indwelling catheters	121 (15%)	10 (9.9%)	0.62 (0.32-1.23 p=.173)
